# Supplementary material for: The effects of demand-resource relationship on work-family conflict under Chinese culture: a cross-sectional study
Source: Front Psychol. 2024 May 2;15:1334538. doi: 10.3389/fpsyg.2024.1334538 (PMC11097350; doi:10.3389/fpsyg.2024.1334538)
Supplement: Supplementary file 1 [file Data_Sheet_1.xlsx]

## Sheet: Sheet1
number	work demand 1	work demand 2	work demand 3	work demand 4	work demand 5	work demand 6	work resource 1	work resource 2	work resource 3	work resource 4	family resource 1	family resource 2	family resource 3	family resource 4	family resource 5	family resource 6	family demand 1	family demand 2	family demand 3	family demand 4	work family conflict 1	work family conflict 2	work family conflict 3	work family conflict 4	sex	age
1	4	5	4	4	4	4	5	4	3	3	4	4	3	4	4	4	4	4	3	4	4	3	3	4	0	40
2	4	5	3	3	3	3	3	4	3	3	5	5	5	5	5	5	3	3	3	3	1	2	2	3	1	39
3	4	5	2	3	3	4	3	4	3	4	4	4	2	3	3	4	4	4	4	4	4	3	3	3	0	28
4	1	1	1	1	1	1	2	5	1	2	5	5	5	5	5	5	4	4	4	5	1	1	1	2	0	28
5	5	5	4	4	4	5	4	5	3	4	4	5	5	5	5	5	4	4	4	4	4	4	3	4	0	31
6	4	4	4	4	3	4	3	4	3	4	3	3	3	3	4	4	3	4	4	3	3	2	3	3	0	27
7	5	5	5	5	1	1	1	1	1	2	5	5	5	5	5	5	3	5	4	4	5	5	5	5	0	35
8	5	5	5	5	5	5	4	4	3	5	5	5	4	5	5	5	5	5	5	5	3	5	3	3	0	28
9	2	5	3	2	2	5	3	4	3	4	4	4	4	4	4	4	2	1	1	2	2	2	2	3	1	26
10	4	4	3	3	3	4	2	4	3	3	4	4	3	3	4	4	2	4	3	3	3	3	2	3	0	29
11	1	3	4	3	3	2	3	2	3	3	4	4	4	3	3	4	4	4	3	4	2	2	2	3	1	27
12	1	2	4	3	4	5	4	5	2	1	1	3	4	3	5	2	4	4	4	4	3	5	3	5	0	36
13	5	5	5	5	4	5	3	4	3	4	4	3	1	3	2	2	2	5	3	4	4	3	3	3	0	33
14	5	5	3	5	3	4	3	3	3	4	4	4	4	4	4	4	3	3	4	3	5	4	3	3	0	40
15	5	5	2	4	4	4	4	5	4	5	4	4	4	4	4	3	1	1	2	1	1	1	1	4	0	24
16	4	5	4	4	5	4	3	4	4	4	5	5	4	4	4	5	4	4	4	4	5	4	4	4	1	39
17	5	5	3	4	4	5	4	4	4	4	4	4	3	3	4	4	4	5	4	4	2	3	2	3	1	34
18	5	5	5	5	5	5	1	4	2	2	3	3	2	3	3	2	5	4	4	4	3	3	3	3	1	44
19	4	5	2	4	4	5	3	5	4	5	4	5	4	4	4	4	4	5	4	5	1	1	1	1	1	25
20	4	5	3	5	5	4	2	4	4	3	3	3	3	3	3	3	2	3	3	3	3	2	2	1	0	36
21	3	5	3	4	3	4	2	4	3	4	4	4	4	4	4	4	4	5	4	4	3	3	3	4	0	42
22	4	4	4	4	5	4	2	4	4	4	3	3	4	4	3	4	3	4	4	4	3	2	3	4	0	40
23	5	5	3	5	4	5	4	4	3	4	5	5	3	5	5	5	3	4	4	4	3	2	2	2	0	32
24	5	5	3	5	5	4	4	4	2	3	5	5	5	5	5	5	3	3	4	3	4	3	3	4	0	38
25	3	3	4	4	5	3	4	3	4	3	4	5	5	5	5	5	3	5	4	4	4	3	3	3	1	36
26	4	4	4	4	4	4	3	4	3	3	3	3	4	3	3	4	4	4	4	3	2	2	2	2	0	33
27	2	2	3	3	3	2	2	2	4	4	3	4	3	3	4	4	4	2	4	3	2	2	2	3	1	46
28	5	5	4	4	4	4	3	3	1	3	3	5	3	4	4	5	3	3	3	3	4	3	3	4	1	25
29	4	4	4	4	4	4	3	4	3	4	3	3	3	3	3	3	4	5	4	4	4	4	4	4	1	36
30	4	4	2	4	3	4	4	4	4	4	4	4	3	3	3	4	2	1	2	1	3	4	3	3	0	30
31	5	5	5	5	5	5	1	4	2	3	4	4	4	4	4	4	2	4	5	5	5	3	4	5	0	31
32	3	1	2	4	3	3	1	1	2	3	3	3	1	1	2	3	4	5	4	5	2	2	3	2	1	35
33	5	5	3	4	4	5	1	4	2	3	4	5	5	5	5	5	3	3	3	3	3	4	2	4	1	31
34	3	3	3	3	3	3	3	3	3	3	3	3	3	3	3	3	5	4	4	4	3	3	3	3	0	33
35	3	3	3	3	3	3	3	3	2	4	4	3	3	3	3	3	5	5	5	4	2	2	2	2	0	33
36	5	5	5	5	5	5	2	3	3	3	5	5	5	5	5	5	4	5	4	4	4	4	4	4	1	32
37	4	4	2	5	4	4	2	3	3	4	4	4	4	4	4	4	4	4	4	4	4	3	3	3	1	30
38	4	5	5	5	4	4	1	2	3	4	3	3	2	2	2	3	2	2	3	3	3	4	4	4	1	35
39	4	4	4	4	4	4	2	4	4	4	4	4	4	4	4	4	3	3	3	3	3	3	3	3	0	32
40	4	4	3	3	2	3	3	3	3	3	4	3	3	3	3	4	4	5	4	4	3	3	2	3	1	30
41	4	4	5	5	5	5	3	3	1	1	3	5	3	3	3	3	5	4	4	4	4	4	4	4	0	34
42	3	5	4	4	4	4	2	3	3	3	2	2	3	4	4	4	3	4	4	4	4	3	3	3	0	34
43	5	5	4	5	5	5	1	3	2	3	3	3	3	3	3	3	1	3	3	3	4	3	3	3	1	34
44	5	5	5	5	5	5	1	5	4	3	4	4	4	4	4	4	2	4	3	4	3	3	3	3	0	33
45	5	5	5	5	5	5	3	5	2	4	5	5	5	5	5	5	1	2	2	1	5	3	5	3	1	26
46	3	3	3	4	3	4	3	3	4	4	4	4	4	3	4	4	4	3	3	4	4	3	3	4	1	29
47	5	5	4	1	5	3	4	5	5	5	2	4	4	4	4	2	4	5	4	5	1	4	1	3	1	23
48	5	5	3	5	5	5	4	3	3	3	3	3	4	3	4	3	2	1	1	1	4	2	3	4	0	29
49	5	5	4	4	5	5	5	5	5	5	5	5	4	5	4	5	3	3	3	3	2	2	2	3	1	29
50	3	5	2	2	2	3	3	4	3	4	4	4	4	4	4	4	4	4	4	4	2	2	2	2	1	32
51	2	4	2	2	2	2	3	3	3	3	4	4	3	3	4	4	3	3	3	3	4	3	2	3	0	35
52	3	3	3	3	3	3	3	3	3	3	3	3	3	4	4	4	3	4	2	3	3	2	2	3	1	25
53	3	5	3	3	3	3	3	3	2	3	4	4	4	4	4	4	2	1	2	1	4	3	2	3	0	26
54	3	3	3	3	3	2	3	3	3	3	3	3	3	3	3	3	3	4	3	4	5	3	4	4	0	44
55	2	4	4	2	2	2	3	4	2	4	4	4	4	4	4	4	3	4	4	3	4	2	2	4	1	29
56	5	5	3	3	3	3	3	4	3	3	3	4	3	3	3	3	3	3	3	3	3	2	2	3	0	28
57	4	5	2	3	4	4	4	5	4	4	4	4	3	4	4	4	4	5	4	4	4	4	3	3	1	32
58	5	5	5	5	5	3	3	3	4	4	4	4	4	3	3	4	3	4	3	4	3	4	4	4	1	26
59	5	5	4	5	5	5	4	5	4	5	5	5	5	4	5	4	3	3	3	3	5	3	3	4	1	28
60	5	5	5	2	4	5	4	4	2	4	4	4	4	4	4	4	3	3	3	3	4	4	4	4	1	30
61	4	4	4	4	4	4	3	4	4	4	3	3	3	3	3	3	2	1	2	1	1	2	4	4	0	24
62	5	5	3	4	4	5	3	4	4	4	4	4	3	4	4	3	3	4	4	4	2	3	3	4	1	24
63	4	4	4	5	4	4	3	4	3	4	3	3	3	3	3	4	4	4	5	4	3	2	1	3	1	30
64	2	4	2	5	4	4	3	4	2	4	4	4	4	4	4	4	3	3	3	3	2	2	2	2	1	31
65	5	5	5	5	5	5	1	3	4	3	4	4	4	4	4	4	2	3	3	3	3	3	3	4	1	29
66	1	1	1	1	1	1	3	3	3	3	3	3	3	3	3	3	1	1	1	1	3	1	1	2	0	25
67	4	4	4	4	4	4	4	4	4	4	4	4	4	4	4	4	4	4	4	4	2	2	3	3	0	25
68	4	4	3	4	3	4	4	4	4	4	4	5	3	4	3	5	4	5	4	4	3	3	3	2	1	33
69	5	5	4	4	3	5	3	4	3	2	4	4	4	4	4	4	2	1	1	2	3	3	2	4	0	30
70	4	5	5	5	4	4	4	4	3	4	4	4	4	4	3	4	4	4	5	4	4	3	3	4	0	33
71	5	5	3	4	4	4	2	4	3	3	4	3	3	4	4	4	4	4	4	4	3	3	3	3	1	31
72	5	5	5	5	5	5	2	3	4	3	5	5	5	5	5	4	2	1	1	1	4	3	2	4	0	31
73	5	5	3	4	4	5	3	3	4	4	4	4	3	3	3	4	3	3	3	3	4	4	4	3	1	32
74	4	4	3	4	4	4	3	4	4	4	4	4	4	4	4	4	3	4	4	4	3	3	3	3	1	31
75	5	5	4	4	3	4	4	4	3	4	4	4	4	4	4	3	4	5	4	4	4	2	3	4	0	32
76	1	1	5	5	1	1	1	1	4	4	3	3	3	3	3	4	2	1	1	2	1	1	2	2	0	32
77	3	4	4	4	4	4	2	4	2	4	4	4	4	4	4	4	4	4	4	4	3	1	3	3	0	44
78	4	5	4	5	4	5	1	3	3	3	4	4	4	4	4	4	4	4	3	4	4	3	3	5	0	38
79	5	5	5	5	5	5	2	2	1	2	5	5	5	5	5	5	3	4	5	5	5	5	5	5	1	38
80	2	2	2	2	2	2	2	2	2	4	3	3	3	3	3	3	3	4	4	4	2	2	2	2	0	36
81	3	3	3	4	3	4	2	2	3	3	4	4	4	3	4	4	3	3	3	3	3	4	3	4	1	31
82	5	5	5	5	5	5	3	4	3	4	3	3	3	3	3	3	4	3	5	5	3	3	3	3	0	39
83	3	4	2	5	4	4	3	3	3	4	3	3	3	3	4	4	3	3	3	3	2	4	3	3	1	33
84	4	4	2	4	3	4	4	4	3	4	4	4	2	4	3	4	4	4	3	4	2	2	2	2	0	29
85	4	4	4	3	3	4	4	4	4	5	4	4	4	3	4	4	5	3	4	5	4	2	3	4	0	45
86	5	5	4	4	5	5	3	4	4	4	4	4	4	4	4	4	3	4	4	4	4	3	4	4	0	37
87	4	5	4	3	3	3	2	3	5	4	3	3	3	2	2	3	2	1	1	2	4	4	5	3	0	33
88	2	3	2	3	3	3	3	3	1	4	5	5	5	5	5	5	3	3	3	3	1	1	1	1	1	26
89	5	5	5	4	4	4	3	4	4	4	5	5	5	4	4	4	4	4	4	4	4	3	3	4	0	40
90	3	3	4	4	3	3	3	3	3	3	5	5	5	5	5	5	3	4	4	5	3	2	2	3	1	32
91	4	4	4	4	4	4	3	3	3	3	5	5	5	5	5	5	3	5	3	4	5	3	3	2	0	35
92	4	5	3	4	5	4	4	3	4	4	4	4	4	4	4	4	4	4	4	5	4	3	2	3	0	34
93	4	5	1	4	4	5	5	5	5	5	4	5	3	5	4	5	3	4	4	4	2	1	3	2	0	45
94	3	3	3	3	3	3	3	3	3	3	4	4	4	4	4	4	3	3	3	3	3	1	1	1	0	34
95	4	4	2	4	4	4	3	3	4	4	5	5	4	4	4	4	4	4	4	4	2	2	2	2	0	33
96	5	4	1	4	3	5	5	4	3	4	5	5	4	4	5	5	3	4	3	4	3	1	1	1	0	33
97	2	2	5	5	3	3	1	3	2	3	4	4	4	5	3	3	4	2	4	5	4	4	3	4	0	35
98	4	3	4	4	4	4	1	2	2	2	1	1	1	1	1	1	4	4	3	4	5	4	4	4	1	40
99	5	5	4	4	3	3	3	3	3	2	4	4	4	4	4	4	4	4	4	4	3	4	4	4	1	32
100	5	5	5	5	5	5	4	4	4	5	5	5	2	3	3	5	3	4	3	4	5	4	3	5	1	36
101	5	5	3	5	3	4	2	5	4	5	5	5	1	5	5	5	4	4	3	4	5	4	2	5	1	31
102	5	5	1	5	5	5	5	5	3	5	5	5	5	5	5	5	5	5	5	5	1	3	1	1	0	30
103	4	4	2	5	4	4	4	5	2	4	4	4	3	4	4	4	3	4	3	4	3	2	2	3	0	30
104	5	5	4	4	5	5	3	4	2	4	4	4	4	4	4	4	4	4	5	4	4	4	3	3	0	27
105	5	5	4	5	5	5	2	5	3	3	5	5	5	5	5	5	2	4	3	3	3	3	3	5	1	29
106	3	3	3	4	3	3	3	3	3	3	4	4	4	4	4	4	3	3	3	3	2	2	2	2	1	31
107	3	3	3	5	3	5	1	4	2	4	5	5	5	5	5	5	4	5	4	5	2	3	3	3	1	28
108	4	4	3	3	2	4	1	3	4	4	1	3	2	3	3	3	4	5	5	5	3	4	3	4	1	31
109	5	5	5	4	5	5	3	5	5	5	4	4	5	4	4	4	4	5	4	4	4	3	2	4	0	33
110	5	5	3	4	3	5	3	4	3	3	3	4	3	3	3	3	4	4	4	4	3	2	2	3	1	35
111	3	5	3	1	1	2	3	5	3	3	5	5	5	5	5	5	4	5	4	4	5	1	1	5	0	28
112	4	4	1	2	2	3	3	4	3	4	3	4	1	3	3	4	4	4	4	4	4	3	3	4	1	33
113	5	4	4	4	2	4	4	4	4	4	4	5	3	3	3	3	4	5	2	4	3	2	2	3	0	30
114	4	4	2	4	3	4	3	3	3	4	4	4	4	4	4	4	5	5	3	5	3	3	3	3	1	27
115	3	2	2	2	4	4	2	4	2	4	4	5	4	4	4	5	3	4	4	5	4	3	4	3	1	31
116	4	4	3	3	4	4	3	3	2	3	4	4	3	3	2	4	4	4	4	4	3	4	3	3	0	39
117	5	5	3	5	5	5	3	4	1	4	4	4	4	4	4	4	5	4	4	4	3	2	3	3	0	29
118	5	5	5	5	4	5	2	5	1	3	5	5	4	4	2	3	4	4	5	4	5	3	4	4	1	27
119	3	4	3	5	5	4	2	3	4	3	5	4	2	4	4	5	4	5	4	4	3	2	3	2	1	35
120	5	5	5	3	5	4	1	3	3	3	5	5	5	5	5	5	5	5	5	4	4	3	2	4	1	32
121	4	4	2	4	3	4	3	3	4	5	3	4	4	4	4	4	3	3	3	3	2	4	3	3	1	25
122	3	4	4	4	3	3	3	4	3	3	3	4	4	3	3	3	3	4	3	4	4	3	3	3	0	31
123	5	5	5	5	5	5	1	3	4	3	4	4	4	4	4	4	3	4	4	4	5	2	5	5	0	30
124	3	5	3	3	4	4	2	5	3	4	4	3	3	3	3	3	4	4	4	4	3	2	2	3	1	37
125	1	2	1	2	2	2	2	2	4	3	3	3	3	3	3	3	3	4	4	4	2	2	2	2	1	32
126	2	4	3	3	4	4	3	4	4	4	4	4	3	3	3	3	2	1	1	1	3	3	3	3	0	26
127	3	4	3	1	1	3	3	4	3	3	3	3	3	3	3	3	2	3	3	2	3	3	3	2	1	24
128	5	5	5	5	4	4	2	3	2	2	4	3	4	3	3	3	3	3	3	3	5	3	4	5	0	24
129	4	5	4	3	4	5	3	5	2	4	5	5	5	5	5	5	3	4	4	4	3	3	2	3	1	24
130	4	4	4	4	4	4	3	3	1	2	3	3	3	3	4	4	3	3	3	2	2	3	3	3	0	27
131	4	1	5	4	3	5	4	5	2	4	4	4	4	3	4	4	4	5	4	4	4	3	3	4	0	35
132	4	5	3	4	4	5	3	4	3	4	4	5	2	3	4	5	3	4	5	5	3	2	3	4	0	35
133	5	5	2	5	2	4	4	5	4	5	5	5	4	4	4	5	3	4	3	4	4	3	3	3	1	32
134	5	5	2	5	4	5	4	5	5	5	5	5	5	4	5	5	4	4	4	4	3	1	1	3	0	35
135	4	4	2	4	3	4	3	4	4	4	3	4	4	4	4	4	3	3	3	4	3	3	2	3	1	35
136	3	5	3	3	3	4	3	4	3	4	4	3	2	2	3	3	4	3	5	5	2	2	2	3	1	35
137	5	5	4	5	4	5	3	5	3	4	5	5	5	5	5	5	4	4	4	4	4	2	3	4	1	29
138	4	4	3	3	4	4	3	4	3	4	4	4	4	3	4	4	2	4	4	4	3	3	3	3	0	38
139	3	5	3	2	2	5	3	5	4	5	5	5	5	5	5	5	4	5	2	4	3	3	2	3	0	46
140	3	4	3	4	3	3	3	3	3	3	4	4	3	4	4	4	3	3	3	4	3	3	3	3	0	36
141	4	4	2	4	3	3	3	4	2	4	3	3	4	4	4	4	4	5	4	4	3	3	3	3	1	33
142	4	5	2	5	3	3	1	3	2	2	4	4	4	4	4	4	4	5	4	5	3	3	3	3	1	34
143	4	4	3	3	3	3	3	3	4	3	3	3	3	3	3	3	4	4	4	5	3	3	3	3	1	38
144	4	4	3	3	3	3	3	4	3	5	4	4	4	4	4	4	3	5	4	4	3	2	2	3	1	36
145	4	5	2	5	3	3	1	3	2	2	4	4	4	4	4	4	4	5	4	5	3	3	3	3	1	34
146	4	4	4	4	4	4	4	4	2	4	5	5	5	5	5	5	4	4	4	5	4	3	3	3	1	34
147	5	5	4	5	5	5	2	4	2	3	5	4	5	5	5	5	3	4	4	5	4	4	3	5	1	35
148	2	4	2	2	2	2	2	2	2	2	3	3	3	3	3	4	1	2	1	1	2	2	1	4	0	22
149	2	2	2	2	2	2	1	1	1	2	4	3	3	3	3	3	1	1	2	2	1	2	1	1	1	23
150	3	5	1	2	3	2	4	4	3	3	3	3	3	3	3	3	1	2	2	1	4	3	3	3	1	23
151	2	4	3	3	4	3	2	4	4	3	2	2	2	2	2	2	3	3	3	3	4	3	3	4	0	31
152	3	3	2	2	2	4	3	4	3	4	4	4	3	4	3	2	1	1	2	1	3	3	3	3	0	31
153	5	4	5	5	5	5	1	3	2	3	1	2	1	2	4	3	3	4	4	4	4	3	4	4	0	31
154	2	4	1	1	1	4	4	4	4	5	4	4	4	4	4	4	2	1	2	1	4	4	4	4	1	24
155	2	3	2	3	3	4	2	4	4	3	5	5	4	3	3	4	3	3	3	3	3	2	2	2	1	29
156	3	2	2	5	3	3	1	2	2	3	4	3	3	4	3	3	5	5	5	3	3	2	3	2	1	32
157	3	3	2	2	2	5	3	2	3	3	4	4	4	4	4	4	4	5	4	5	3	3	3	2	1	32
158	5	5	5	5	5	5	4	4	3	4	3	3	3	2	3	3	5	4	4	4	4	3	3	4	0	31
159	2	4	1	2	2	2	4	4	2	4	4	5	4	4	4	4	4	4	4	4	2	2	2	3	0	29
160	4	4	4	4	4	4	2	2	3	3	4	3	2	3	3	3	3	3	3	3	4	4	4	4	1	29
161	4	5	1	3	3	3	4	4	4	4	3	3	4	3	3	3	4	3	3	5	3	2	4	3	0	35
162	1	1	1	1	1	1	4	3	5	3	4	3	3	3	3	3	2	1	2	1	1	1	1	4	0	29
163	3	3	2	2	2	2	1	4	2	3	4	4	4	4	4	4	4	4	4	4	2	3	2	3	1	31
164	3	3	1	3	3	3	1	4	3	3	3	3	4	3	3	3	4	2	4	4	3	4	4	3	0	30
165	4	4	3	2	2	4	3	3	2	3	3	4	4	4	3	3	1	1	1	1	2	2	2	2	0	29
166	3	4	5	5	3	4	1	3	4	4	3	4	3	4	4	4	2	1	1	2	4	3	3	4	0	29
167	5	5	3	5	5	5	5	5	5	5	4	4	3	4	4	4	5	5	5	5	3	2	2	3	0	30
168	5	5	5	3	4	4	3	4	4	4	3	3	4	3	3	4	4	3	3	3	2	2	2	2	1	29
169	5	5	1	1	3	3	3	3	3	3	4	5	3	3	3	4	3	3	3	3	3	2	2	2	1	26
170	2	3	2	3	4	5	3	3	2	3	2	3	4	3	4	3	3	3	3	5	5	3	3	3	0	26
171	3	4	2	5	4	2	3	4	2	4	5	5	5	5	5	5	4	4	4	4	3	3	3	3	1	28
172	4	4	4	4	4	4	3	3	2	2	4	4	4	4	4	4	1	1	2	1	4	2	4	4	0	27
173	4	5	4	4	4	4	5	5	3	3	4	3	3	2	3	3	4	4	3	3	3	3	4	2	0	24
174	5	2	3	2	2	3	3	3	4	4	5	5	4	3	3	4	3	3	3	3	5	3	3	3	1	26
175	2	3	3	2	3	3	3	3	3	3	4	3	4	4	4	3	3	4	3	4	3	3	4	3	0	30
176	5	5	5	4	3	4	2	5	5	5	5	5	5	5	5	5	4	4	4	5	3	3	3	4	1	34
177	3	4	3	4	3	3	3	3	4	4	3	3	3	3	4	4	3	3	3	3	3	3	3	3	1	30
178	4	4	3	5	4	4	3	4	4	4	3	4	3	3	4	4	4	4	4	5	4	2	2	2	0	30
179	2	5	2	1	3	3	3	3	3	4	5	5	5	5	5	5	3	5	5	4	3	2	1	2	1	32
180	3	2	2	2	2	2	3	4	2	3	4	4	4	4	4	4	3	4	4	4	3	4	3	3	0	32
181	3	4	1	1	1	1	3	2	1	3	3	4	4	4	5	5	3	4	4	3	1	3	1	3	1	25
182	4	4	3	4	3	3	3	4	3	4	4	4	4	4	5	5	4	4	4	4	3	2	3	4	1	24
183	3	3	1	4	3	3	2	4	4	3	3	3	5	3	3	3	3	4	3	3	1	1	1	1	1	28
184	4	4	3	5	4	4	3	4	3	3	4	4	3	4	4	4	3	3	3	3	4	4	4	3	1	26
185	5	5	5	5	3	5	1	3	3	3	3	3	5	4	4	4	1	4	3	4	3	3	4	4	0	30
186	3	1	1	1	1	3	1	3	2	3	5	3	5	3	4	3	1	3	3	3	1	1	1	3	1	54
187	2	5	5	2	3	5	4	3	5	5	4	5	5	4	4	3	4	2	4	4	4	3	4	4	0	31
188	4	3	2	3	3	3	3	5	4	5	5	5	5	5	5	5	4	5	4	5	3	2	2	3	1	33
189	3	4	4	2	3	4	4	4	4	4	4	4	4	4	4	4	3	4	3	4	4	3	4	4	0	37
190	3	5	3	5	3	4	4	4	4	4	3	3	3	3	3	3	3	3	3	3	2	2	2	2	0	29
191	5	5	4	3	5	3	3	3	5	4	4	4	5	5	5	4	3	3	3	4	4	5	4	5	0	37
192	4	4	2	2	2	2	3	4	4	4	4	4	3	3	3	3	3	4	4	4	2	2	2	2	1	32
193	5	5	4	4	4	3	4	4	4	5	5	5	5	4	4	5	2	1	1	2	3	3	4	4	0	27
194	5	5	5	5	5	5	4	4	5	5	4	4	3	3	3	3	4	4	5	5	4	3	3	4	0	27
195	5	5	2	3	4	3	3	3	3	3	4	4	3	4	4	4	3	4	4	4	3	4	3	4	1	33
196	4	4	3	5	5	4	3	4	3	4	4	4	3	4	4	4	3	3	4	3	3	3	3	3	0	34
197	4	5	4	5	4	4	3	2	5	5	5	5	5	5	5	5	3	4	4	5	3	3	2	3	0	35
198	5	4	5	2	5	5	5	4	5	5	5	3	4	3	5	3	4	3	4	2	4	3	4	4	1	31
199	5	5	5	5	5	5	5	5	5	5	4	5	4	4	4	4	4	4	4	3	5	4	4	5	0	36
200	3	2	2	2	3	3	1	3	4	4	3	3	3	3	3	4	5	5	4	5	3	2	3	3	1	31
201	3	4	1	2	2	4	4	4	4	4	4	4	3	4	4	4	4	5	4	5	2	2	3	3	1	27
202	4	4	2	2	3	3	3	4	4	4	4	4	4	4	4	4	4	4	3	4	2	3	2	3	0	35
203	5	4	3	5	4	3	3	4	3	3	5	4	3	4	4	4	2	1	2	1	3	3	2	3	1	24
204	3	4	2	4	3	4	4	5	4	4	4	4	3	4	4	4	4	5	4	5	2	2	2	2	1	26
205	2	3	1	1	1	1	2	3	4	3	3	3	4	4	4	4	3	3	3	3	4	3	3	4	1	24
206	5	5	5	5	5	5	4	4	5	5	4	4	3	3	3	3	4	4	5	5	4	3	3	4	0	27
207	3	5	2	3	3	3	3	5	4	4	5	5	5	5	5	5	3	5	4	4	4	2	3	3	1	26
208	1	5	5	5	5	5	3	4	4	4	4	4	3	3	3	4	4	4	3	4	5	3	3	4	0	32
209	5	5	1	4	1	4	5	5	5	5	5	5	2	4	4	5	4	4	4	5	3	1	3	4	1	30
210	5	5	3	4	4	4	3	3	3	3	4	4	4	4	4	4	5	3	5	5	3	3	3	2	1	33
211	4	5	2	3	4	4	2	4	3	4	4	4	3	3	4	4	3	3	3	4	3	2	3	2	1	30
212	3	4	2	2	3	3	4	2	3	4	4	4	3	4	3	3	2	1	1	2	4	3	4	3	0	34
213	4	4	2	3	2	4	3	4	3	4	5	5	5	5	5	5	4	4	4	4	2	2	2	2	1	32
214	4	4	2	4	2	4	3	4	4	4	4	4	4	4	4	4	4	3	4	4	4	3	3	3	1	32
215	5	5	2	4	3	5	3	2	4	4	4	3	1	3	3	4	3	2	4	4	2	3	2	4	1	32
216	5	5	5	5	5	5	5	5	4	5	4	4	4	4	4	4	4	5	4	5	3	2	3	4	1	33
217	5	5	4	1	5	5	3	4	5	2	3	3	4	4	4	4	4	3	4	3	4	2	2	5	0	39
218	4	4	2	3	3	4	3	3	4	4	4	4	4	4	4	4	3	3	3	3	3	4	2	3	1	26
219	4	4	4	3	3	3	4	4	4	4	3	3	3	3	3	3	3	3	3	3	3	4	3	3	0	29
220	4	5	2	2	2	2	4	4	4	4	4	3	3	4	4	4	4	4	4	4	4	3	4	4	1	24
221	5	5	3	2	3	4	3	4	3	2	3	5	3	3	4	5	5	4	5	5	4	3	4	3	1	33
222	3	3	3	4	3	3	3	4	3	3	3	3	3	4	3	3	1	2	2	1	3	2	1	2	0	23
223	4	4	2	2	3	3	4	4	4	3	4	4	3	3	3	3	4	4	4	4	3	3	3	4	0	29
224	4	5	1	1	1	1	5	2	5	5	4	4	2	2	3	4	5	3	5	5	1	1	1	1	0	25
225	5	5	5	5	4	3	2	3	5	5	3	3	3	3	3	3	3	3	3	3	3	4	2	3	0	35
226	5	5	5	1	5	3	3	4	3	3	5	5	5	3	4	4	3	4	3	3	1	2	4	5	0	27
227	5	5	5	5	5	5	1	4	2	2	1	1	1	1	1	1	3	4	4	4	5	5	5	4	0	32
228	4	4	2	4	4	4	3	4	4	4	4	4	4	4	4	5	4	4	4	4	3	2	2	3	1	36
229	4	5	2	4	3	4	4	4	3	4	5	5	5	5	4	4	4	5	4	4	3	2	2	3	1	32
230	5	5	4	5	5	4	2	3	2	4	4	4	4	3	5	5	4	4	4	4	3	2	2	3	1	37
231	2	5	3	4	4	3	3	3	4	2	2	2	3	2	2	3	2	3	4	4	2	1	2	2	1	34
232	4	4	2	4	3	4	4	4	4	4	5	5	5	5	5	5	5	5	4	5	3	2	2	4	1	27
233	5	5	4	4	4	4	3	4	3	4	4	4	4	4	4	4	4	4	4	4	4	3	3	4	0	36
234	2	3	1	5	3	3	3	1	3	3	5	5	5	5	5	5	3	4	4	5	2	2	2	2	1	46
235	3	3	4	4	3	3	2	5	2	4	4	4	4	4	4	4	3	4	4	5	3	1	2	3	0	34
236	4	4	2	3	2	3	3	2	2	3	3	3	4	3	3	3	3	3	3	3	2	3	2	3	1	32
237	3	4	3	5	5	4	3	5	3	3	3	4	3	2	4	3	4	5	4	4	3	2	3	2	0	34
238	4	4	2	4	4	4	3	4	3	4	4	4	4	4	4	4	4	4	4	5	3	3	3	3	1	36
239	5	5	3	5	4	5	3	5	5	4	5	5	5	5	5	5	3	5	4	4	3	2	2	3	1	36
240	4	4	4	3	4	4	2	2	3	3	2	2	2	3	3	2	4	4	3	4	3	4	4	4	1	34
241	4	4	2	3	3	3	3	4	4	4	3	4	4	3	3	3	4	4	4	4	2	2	2	2	1	35
242	1	4	2	4	2	2	3	3	2	4	4	4	3	3	4	4	3	3	3	3	3	3	3	4	0	53
243	2	3	1	4	2	4	4	5	5	5	5	5	5	5	5	5	5	4	4	5	2	2	1	3	1	32
244	4	5	4	4	4	5	3	4	3	4	4	4	4	4	4	4	4	4	4	4	3	2	2	3	1	34
245	5	5	3	5	3	4	3	3	4	4	5	5	5	5	5	5	4	3	4	4	3	2	2	3	0	33
246	5	4	4	5	5	5	4	4	4	4	4	4	4	4	4	4	4	4	4	4	3	2	3	4	0	38
247	2	5	3	4	5	4	1	2	4	3	5	5	5	4	4	4	4	4	4	4	3	4	2	4	1	42
248	4	5	4	5	4	5	4	4	3	4	4	5	4	4	4	4	4	4	3	4	3	3	2	3	1	25
249	5	4	3	5	5	4	3	4	3	4	4	3	3	4	4	4	3	3	4	4	3	2	3	2	0	34
250	5	5	4	5	3	3	2	4	4	4	5	4	4	4	4	4	4	5	4	4	2	3	2	2	1	33
251	5	5	5	5	5	5	5	4	4	4	5	5	5	5	5	5	4	4	4	4	4	3	4	3	1	33
252	3	1	2	4	4	4	1	3	3	3	3	4	3	3	3	4	5	3	4	5	3	3	3	3	1	0
253	4	4	2	3	3	4	2	3	3	3	4	4	4	4	4	4	2	3	3	3	3	3	3	2	1	27
254	3	4	2	2	3	4	4	4	4	4	5	5	4	4	4	5	3	3	3	3	2	2	1	3	1	25
255	5	5	5	5	5	5	3	4	4	4	4	4	2	2	2	3	5	4	5	4	4	3	2	3	1	32
256	4	4	4	4	4	4	2	4	2	4	4	4	4	4	4	4	3	4	3	4	4	3	3	4	0	32
257	4	5	4	4	3	5	2	4	3	4	5	5	2	4	4	3	2	1	2	1	5	4	3	4	0	33
258	3	3	2	5	2	2	1	3	1	2	4	4	4	4	4	4	3	4	3	4	3	3	3	3	0	37
259	3	5	5	5	5	5	1	1	1	1	3	3	3	3	3	3	1	1	1	1	5	3	4	4	1	38
260	3	3	3	4	3	2	2	4	3	4	3	3	3	3	3	3	3	4	4	5	3	3	3	3	1	36
261	2	5	4	3	4	5	4	4	4	4	3	4	4	4	5	4	4	4	4	5	4	3	3	3	0	37
262	4	4	1	4	3	3	3	3	3	4	3	4	2	4	4	4	3	3	4	4	2	2	2	2	0	36
263	2	3	2	2	2	2	3	4	3	4	3	3	3	3	3	3	3	3	3	4	2	3	3	3	0	30
264	5	5	2	4	2	4	4	5	2	4	4	4	4	4	4	4	3	4	4	4	3	1	1	1	0	30
265	4	4	4	3	4	4	3	4	2	4	4	4	4	4	4	4	5	4	5	4	3	2	3	3	1	33
266	4	4	3	4	3	3	3	4	3	4	3	3	3	3	3	3	4	4	4	4	3	3	2	2	0	29
267	5	5	4	5	5	4	4	5	3	4	4	5	4	4	4	4	3	4	4	4	3	1	1	4	0	30
268	2	4	2	4	4	3	2	3	3	3	4	4	3	3	3	3	3	5	5	5	5	5	3	3	1	32
269	2	4	2	4	4	3	3	2	1	1	3	3	3	3	3	3	1	1	1	2	3	2	3	2	0	26
270	3	3	2	4	3	3	4	5	4	4	4	3	4	4	4	4	1	1	2	1	3	2	2	3	0	26
271	4	5	3	4	3	5	4	4	4	4	4	4	4	4	4	4	2	1	2	1	2	2	2	3	1	25
272	5	5	5	5	5	5	3	3	4	4	4	4	4	4	4	4	4	4	3	5	5	5	5	5	0	34
273	3	3	2	5	3	4	2	2	3	3	3	3	3	3	3	4	3	5	5	4	2	2	1	2	1	33
274	4	5	2	3	4	4	3	4	4	4	5	4	4	4	4	4	3	4	4	4	2	2	1	3	1	29
275	4	4	3	3	3	3	1	3	2	2	3	3	3	3	4	4	2	3	1	3	4	3	4	3	0	29
276	5	5	3	3	5	2	1	3	4	3	4	5	1	2	1	1	3	3	2	4	5	3	5	2	0	31
277	3	4	2	2	3	3	3	4	3	4	3	4	2	3	4	4	2	1	2	1	2	3	2	3	1	24
278	5	5	3	3	3	5	3	3	3	5	4	4	4	4	4	4	3	4	4	4	3	1	1	4	0	32
279	5	3	3	4	3	4	4	3	3	4	4	4	4	4	4	4	4	5	4	5	4	4	3	4	1	32
280	4	4	2	5	4	4	3	3	3	3	3	4	4	4	4	4	3	3	3	3	5	3	3	3	1	28
281	3	4	2	4	3	4	2	3	3	3	3	3	4	3	3	3	1	2	2	1	2	3	2	2	0	32
282	4	4	2	5	4	4	2	4	2	4	4	4	3	4	4	4	3	3	3	4	2	2	2	4	0	39
283	2	2	4	4	2	2	2	2	4	2	4	4	3	4	4	4	4	4	4	5	3	2	2	3	0	42
284	5	5	4	5	5	5	2	3	5	4	5	5	5	5	5	5	3	3	3	3	5	5	5	5	0	34
285	3	3	2	5	4	3	1	5	1	4	4	3	5	2	3	3	1	5	3	3	5	3	5	2	0	29
286	2	3	1	4	4	3	2	4	3	4	4	4	3	3	4	4	3	5	4	3	4	3	4	2	0	40
287	3	3	3	4	3	3	2	4	2	3	4	3	3	4	3	3	2	4	2	3	3	2	1	3	0	33
288	4	3	4	4	4	4	4	4	4	4	3	4	4	4	4	4	4	4	4	4	3	3	3	4	0	33
289	5	5	3	3	3	3	3	5	4	4	4	4	4	4	4	4	4	5	4	4	3	3	3	4	1	23
290	2	2	2	2	1	1	1	3	2	2	4	4	4	4	4	4	3	3	3	3	4	3	4	2	1	31
291	2	3	2	2	3	1	1	1	2	1	2	3	2	3	3	3	2	1	1	2	3	2	1	2	1	23
292	3	2	2	5	4	3	1	4	4	3	2	2	2	4	4	4	1	2	2	1	3	3	3	2	0	22
293	2	2	2	2	1	1	1	3	2	2	4	4	4	4	4	4	1	2	1	2	4	3	4	2	0	26
294	4	4	2	3	3	4	2	4	2	4	5	5	4	4	4	5	5	5	5	5	5	3	4	3	1	34
295	4	4	4	4	4	4	4	5	4	4	2	2	3	3	3	3	3	4	4	4	4	3	3	3	1	28
296	5	5	3	5	4	5	4	4	3	4	4	4	4	4	4	4	5	4	4	4	3	2	3	4	0	33
297	4	4	3	5	4	5	4	4	3	4	5	4	4	5	5	5	3	3	3	3	3	1	2	3	1	29
298	4	4	4	5	5	4	1	1	1	2	5	5	4	4	3	4	3	3	3	3	4	3	4	4	1	32
299	4	5	3	3	4	5	4	5	4	5	5	4	5	3	4	4	3	3	3	3	3	3	1	5	1	0
300	3	3	2	2	1	1	5	5	5	5	3	3	3	3	4	4	3	3	3	3	3	2	1	2	1	30
301	3	5	2	3	3	3	4	5	3	4	4	4	3	3	4	4	3	4	4	4	4	3	3	3	0	29
302	3	3	3	3	4	4	3	3	3	3	3	3	3	3	3	3	3	3	3	3	3	3	3	3	1	21
303	4	5	2	2	3	4	4	4	4	4	4	4	2	3	4	4	4	3	5	5	3	4	3	3	0	30
304	3	5	5	5	5	4	1	4	4	4	4	4	4	4	4	4	5	4	4	4	4	4	3	1	0	28
305	3	3	2	3	3	3	3	4	3	4	4	4	4	4	4	4	2	3	3	3	3	3	3	3	1	23
306	5	5	1	4	3	4	3	5	3	5	5	5	3	5	5	5	2	4	4	4	5	3	2	4	0	27
307	3	5	5	5	4	5	3	5	4	4	4	4	4	4	4	4	5	5	5	5	4	4	5	5	1	30
308	3	3	4	3	2	3	4	4	3	4	3	3	4	4	3	4	4	4	4	5	3	3	3	2	1	25
309	3	4	5	4	3	4	3	4	4	4	4	3	3	3	2	3	3	3	3	4	5	5	4	4	1	26
310	5	5	3	5	4	4	5	4	4	5	5	5	4	5	5	5	5	3	5	5	3	3	3	3	1	30
311	5	5	3	5	4	5	4	4	4	3	5	5	5	4	4	4	3	3	3	3	3	2	2	3	1	29
312	5	5	3	3	3	3	3	5	3	5	5	5	5	5	5	5	3	5	2	2	4	1	3	4	1	30
313	4	3	2	4	4	4	3	5	4	4	4	5	4	4	4	4	3	4	4	4	3	2	2	3	0	29
314	5	5	5	5	5	4	2	5	5	3	2	2	2	2	2	4	2	5	2	3	5	5	5	5	0	28
315	4	4	3	4	4	3	3	4	4	4	4	3	3	3	4	4	3	4	4	4	3	3	3	4	0	27
316	4	5	2	4	4	4	5	5	5	5	4	5	2	3	4	5	1	2	1	2	4	2	4	2	0	24
317	4	4	4	3	3	3	4	5	3	5	4	5	4	4	4	4	1	2	1	2	4	4	4	4	0	24
318	5	5	4	4	4	5	3	4	2	4	3	4	3	3	3	3	3	4	3	4	4	4	4	4	0	25
319	5	5	3	4	2	3	4	5	5	4	5	4	4	4	4	4	3	4	4	4	2	2	2	3	0	30
320	4	4	3	4	3	3	3	4	3	4	4	4	4	4	4	4	1	1	1	1	2	3	3	3	0	24
321	5	5	4	4	4	3	3	3	3	3	4	5	4	5	5	3	5	3	4	5	4	2	2	3	0	38
322	4	4	3	3	3	4	4	4	3	4	4	4	4	4	4	4	3	3	3	3	3	2	2	2	1	29
323	4	4	2	4	4	4	3	4	3	4	4	4	4	4	4	4	2	1	1	2	2	2	2	3	1	25
324	5	5	3	5	5	5	3	4	3	3	5	5	5	5	5	5	1	3	4	4	4	4	3	3	0	32
325	5	5	4	4	5	4	3	5	4	4	4	5	3	3	3	3	3	4	3	4	4	3	3	4	1	37
326	4	4	4	2	2	2	3	4	2	2	4	4	3	4	3	3	2	5	2	3	2	3	4	4	0	26
327	3	5	2	3	3	3	4	5	3	4	4	4	3	3	4	4	3	4	4	4	4	3	3	3	0	29
328	3	3	3	3	4	4	3	3	3	3	3	3	3	3	3	3	3	3	3	3	3	3	3	3	1	21
329	4	5	2	2	3	4	4	4	4	4	4	4	2	3	4	4	4	4	5	4	3	4	3	3	0	30
330	3	5	5	5	5	4	1	4	4	4	4	4	4	4	4	4	3	5	4	5	4	4	3	1	0	28
331	3	3	2	3	3	3	3	4	3	4	4	3	4	4	4	4	2	3	3	3	3	3	3	3	1	23
332	5	5	1	4	3	4	3	5	3	5	5	5	3	5	5	5	2	4	4	4	5	3	2	4	0	27
333	3	5	5	5	4	5	3	5	4	4	4	4	4	4	4	4	5	5	5	5	4	4	5	5	1	30
334	3	3	4	3	2	3	4	4	3	4	3	3	4	4	3	4	4	4	4	5	3	3	3	2	1	25
335	3	4	5	4	3	4	3	4	4	4	4	3	3	3	2	4	3	3	3	4	5	5	4	4	1	26
336	5	5	3	5	4	4	5	4	4	5	5	5	4	5	5	5	4	5	4	5	3	3	3	3	1	30
337	5	5	3	5	4	5	4	4	4	4	5	5	5	4	4	4	3	3	3	3	3	2	2	3	1	29
338	5	5	3	3	3	3	3	5	3	5	5	5	5	5	5	5	3	3	4	4	4	1	3	4	1	30
339	4	3	2	4	4	4	3	5	4	4	4	5	4	4	4	4	3	4	4	4	2	2	2	3	0	29
340	5	5	5	5	5	4	2	5	5	3	2	2	2	2	2	4	2	5	2	3	5	5	5	5	0	28
341	4	4	3	4	4	3	3	4	4	4	4	3	3	3	4	4	3	4	4	4	3	3	3	4	0	27
342	4	5	2	4	4	4	5	5	5	5	4	5	2	3	4	5	1	2	1	2	4	2	4	2	0	24
343	4	4	4	3	3	3	4	5	3	5	4	5	4	4	4	4	1	2	1	2	4	4	4	4	0	24
344	5	5	4	4	4	5	3	4	2	4	3	4	3	3	3	3	3	4	3	4	4	4	4	4	0	25
345	5	5	3	4	2	3	4	5	5	5	4	5	4	4	4	4	4	4	4	4	2	2	2	3	0	30
346	4	4	4	4	3	4	4	4	4	4	3	4	3	4	4	4	4	4	4	4	4	3	4	3	0	26
347	5	5	4	5	5	5	4	3	5	4	3	5	2	1	1	3	4	3	4	5	5	5	5	5	0	36
348	4	4	2	4	3	4	4	4	4	4	4	5	4	4	4	4	1	2	1	2	2	3	1	3	0	25
349	4	4	4	4	3	4	4	4	4	4	3	4	3	4	4	4	1	1	1	2	4	3	4	3	0	24
350	4	5	4	4	4	4	3	4	4	3	4	4	4	4	4	4	3	3	3	3	5	4	4	4	0	29
351	5	5	1	5	3	5	2	3	2	3	5	5	1	3	3	5	3	4	4	4	4	3	3	4	0	31
352	4	4	4	3	3	4	1	3	3	2	3	3	1	3	3	3	5	5	5	5	4	4	3	3	1	33
353	3	3	3	3	3	4	2	2	2	2	4	3	3	3	4	5	3	3	4	4	3	3	3	2	1	44
354	3	3	3	4	4	4	1	4	2	3	3	2	3	3	3	3	4	4	4	4	3	3	4	3	1	47
355	5	5	1	3	3	5	3	4	3	5	4	4	4	4	4	4	2	3	4	4	4	3	2	2	0	44
356	3	5	2	2	2	4	3	4	2	3	4	3	3	3	4	3	1	1	2	2	2	2	2	2	0	24
357	4	4	3	2	3	4	1	4	3	3	3	4	3	3	3	3	2	4	3	3	3	4	4	4	1	23
358	5	5	1	4	4	5	4	4	2	1	4	5	5	4	3	5	3	2	3	3	3	2	1	3	1	51
359	4	5	3	3	3	4	4	5	4	4	5	5	5	5	5	5	2	1	1	2	1	1	1	2	1	23
360	3	3	2	4	3	4	4	3	4	4	3	4	3	3	3	3	4	4	4	5	5	3	4	3	1	40
361	5	5	3	5	5	4	3	5	3	4	3	3	3	3	3	3	3	3	4	4	3	3	1	3	1	31
362	4	5	4	5	5	5	3	5	3	4	4	5	3	3	4	4	4	5	4	5	3	2	3	3	1	28
363	1	4	3	3	2	2	3	4	4	5	3	4	3	3	4	4	3	4	4	5	2	3	2	3	0	30
364	3	3	1	3	2	4	3	4	1	4	5	4	4	4	4	4	3	4	3	4	4	2	1	4	1	24
365	2	4	2	2	4	4	3	4	3	4	4	4	4	4	4	4	3	3	3	3	2	2	2	3	1	28
366	4	5	4	4	4	4	4	4	2	4	4	4	4	4	4	4	3	5	4	4	2	3	3	3	1	40
367	3	4	1	2	2	5	3	4	3	4	3	4	3	3	2	2	4	4	4	4	2	2	2	3	1	28
368	3	5	3	3	5	5	2	3	1	2	5	5	5	4	4	4	3	3	3	3	5	4	4	4	1	30
369	4	5	4	4	4	4	3	3	3	4	4	4	3	3	3	3	1	1	2	2	4	4	4	4	0	27
370	4	4	2	2	2	2	3	4	2	4	3	3	4	4	4	4	3	4	3	4	2	3	2	2	1	29
371	3	4	3	3	5	4	3	3	5	5	4	4	3	4	5	4	4	3	4	4	2	3	3	3	1	35
372	2	3	3	4	4	3	3	2	2	3	4	4	5	4	4	4	5	4	4	3	4	3	3	2	1	30
373	4	3	3	3	4	4	1	3	2	4	3	4	4	4	2	4	4	4	4	5	5	4	4	3	1	34
374	4	4	2	3	4	4	3	4	4	3	4	4	4	3	4	4	4	4	5	5	3	2	3	3	1	29
375	5	5	4	4	3	4	3	4	3	4	4	4	3	4	4	4	3	3	4	4	3	3	3	3	1	27
376	4	4	5	5	4	4	3	3	3	4	4	4	3	3	4	4	1	2	2	1	3	4	3	5	1	24
377	1	5	1	2	1	2	4	3	2	3	4	5	4	4	4	4	1	2	2	1	1	3	2	3	1	24
378	4	4	4	1	5	4	3	3	4	2	2	3	2	2	2	2	2	2	2	2	4	4	4	4	0	25
379	4	4	4	4	4	4	1	4	4	4	3	4	2	4	2	3	2	1	1	1	3	3	3	3	0	27
380	1	2	1	3	2	5	5	4	3	2	3	4	4	4	5	5	1	1	1	3	3	1	2	2	0	25
381	5	5	3	5	5	5	2	4	1	1	5	5	3	4	4	4	1	4	4	3	4	4	2	3	0	24
382	4	4	4	2	3	2	3	4	4	4	4	4	4	2	3	3	3	4	4	4	3	4	3	3	1	25
383	4	4	5	5	4	4	3	3	3	4	4	4	3	3	4	4	1	2	2	1	3	4	3	5	1	24
384	5	4	4	4	4	3	4	2	4	4	2	4	2	2	3	4	4	4	4	4	1	2	3	3	1	30
385	5	5	4	4	3	3	5	5	5	5	5	5	5	5	5	5	5	5	5	5	4	1	1	4	0	30
386	3	4	2	2	3	3	2	4	4	4	3	3	3	3	3	4	4	4	4	4	3	3	3	3	1	32
387	5	5	5	5	5	5	2	2	2	2	5	5	5	5	5	3	3	2	3	2	4	4	4	4	1	31
388	5	5	4	4	4	4	4	3	3	3	3	3	2	2	3	3	3	3	3	3	4	3	3	4	1	31
389	4	4	3	4	4	3	4	4	3	4	3	3	4	4	4	4	3	4	4	4	4	3	2	3	0	32
390	4	3	1	1	1	4	5	4	1	3	1	2	2	3	2	5	5	4	4	3	2	1	1	3	0	26
391	4	5	1	4	5	5	2	4	4	3	4	4	4	4	4	4	3	3	4	4	2	2	2	1	0	29
392	2	5	1	3	3	4	2	3	2	3	4	4	4	4	4	4	3	3	3	3	3	2	2	2	1	32
393	5	5	5	5	5	5	1	2	4	4	3	3	3	3	3	3	3	3	3	4	3	3	3	3	1	34
394	5	5	5	5	5	5	2	2	2	2	3	3	3	3	3	3	3	3	3	3	4	4	4	4	0	28
395	5	5	5	5	3	3	3	4	3	3	5	5	5	5	5	5	1	1	2	2	3	4	4	4	0	29
396	5	5	4	5	5	5	2	4	4	3	4	4	4	4	4	4	3	2	3	3	5	5	5	4	0	28
397	5	5	5	5	5	5	2	5	2	3	3	4	4	4	4	5	1	1	1	3	5	4	4	5	0	28
398	5	5	5	4	4	4	3	3	2	4	4	4	3	3	3	4	1	1	2	1	4	4	4	4	0	28
399	4	5	3	3	4	4	3	2	3	4	5	5	3	4	4	4	4	4	4	4	3	3	2	4	0	30
400	5	5	5	5	4	5	4	4	5	5	3	5	3	3	3	3	1	1	2	2	4	2	3	3	0	27
401	5	5	5	4	4	4	3	3	2	3	4	4	4	4	4	4	3	4	4	3	4	4	3	4	0	27
402	5	5	3	4	4	5	2	4	4	4	5	5	4	4	4	4	4	5	4	4	5	4	4	4	0	33
403	5	5	4	4	4	4	3	4	3	4	5	5	5	5	5	5	3	4	4	4	3	3	3	4	0	35
404	5	5	5	5	5	4	2	2	2	2	5	5	5	5	4	4	2	4	4	4	4	4	3	4	0	28
405	5	5	4	4	4	4	4	5	4	4	4	5	4	5	5	5	4	4	4	4	3	2	3	4	0	26
406	4	4	5	2	5	5	3	2	4	3	4	4	2	2	2	2	2	2	2	3	5	4	4	4	0	33
407	5	5	5	4	5	5	4	4	3	4	4	4	3	3	3	3	4	3	4	4	5	1	4	4	0	27
408	4	4	4	4	4	4	4	4	4	4	4	4	3	4	4	4	4	5	4	4	3	2	3	4	0	32
409	5	5	5	5	5	5	3	4	3	4	4	4	4	4	4	4	1	1	1	1	5	3	5	5	0	28
410	3	3	4	3	3	4	3	3	2	3	4	4	4	4	5	4	4	3	3	5	4	3	3	3	1	38
411	5	5	3	3	3	3	3	3	3	3	4	4	4	4	4	4	4	5	3	4	3	3	3	3	1	45
412	4	4	3	4	3	4	4	4	3	4	4	4	4	4	4	4	3	4	4	4	3	3	2	4	1	35
413	1	3	3	4	3	3	4	4	4	4	5	5	5	5	4	4	3	3	3	3	3	2	2	2	1	28
414	2	3	2	4	3	3	4	4	4	4	5	5	4	4	4	4	4	4	4	4	3	2	2	2	0	28
415	4	5	3	4	3	4	4	5	2	3	4	5	3	4	5	5	3	3	3	3	4	3	2	4	0	27
416	4	5	3	4	4	4	4	5	3	3	4	5	4	4	5	5	3	4	3	3	4	4	4	4	1	27
417	5	5	5	4	4	4	3	5	2	3	4	5	4	4	5	5	2	4	3	4	4	4	4	4	1	26
418	3	4	3	3	3	3	3	3	4	4	4	4	4	3	4	4	3	4	4	4	4	3	3	3	0	31
419	5	4	2	5	4	4	3	3	2	4	4	4	4	4	4	4	1	2	2	1	2	2	2	2	1	29
420	3	5	3	3	4	4	3	5	4	5	5	5	5	5	5	5	1	1	1	1	2	2	2	4	0	27
421	4	4	2	5	4	5	3	5	5	4	4	4	4	4	4	4	3	5	5	4	3	2	3	2	1	28
422	4	5	3	4	4	5	4	5	5	5	5	5	4	4	5	5	3	4	4	4	3	2	2	2	1	54
423	3	3	4	3	4	4	3	3	3	3	3	3	3	3	3	3	1	1	2	2	4	4	4	4	1	29
424	3	3	2	3	2	2	3	3	2	4	4	4	2	3	4	4	3	4	4	4	2	2	1	2	1	27
425	4	4	3	3	4	5	4	4	2	3	1	4	3	3	3	3	4	5	4	4	4	2	3	3	0	28
426	4	5	3	4	4	5	3	3	2	4	4	4	4	4	4	4	3	3	3	4	3	4	4	4	1	27
427	4	5	4	4	3	4	5	3	4	5	4	4	2	4	4	4	4	5	4	4	4	3	2	2	1	28
428	4	5	4	3	4	4	4	4	4	4	5	5	5	5	5	5	3	4	4	4	4	4	4	4	0	40
429	2	5	3	5	3	4	3	4	3	3	5	5	5	5	5	5	3	3	3	4	3	2	2	3	0	29
430	4	4	3	3	3	3	4	4	5	5	3	4	4	4	4	4	3	3	4	5	3	4	2	2	1	30
431	3	4	2	4	3	5	4	5	4	5	4	4	5	5	5	4	5	5	5	5	2	3	1	2	1	26
432	4	5	4	4	4	4	3	4	2	4	5	5	5	5	5	5	1	2	1	2	3	3	3	4	0	29
433	1	1	1	1	3	3	5	3	5	5	4	3	3	3	3	3	1	1	1	2	4	3	2	3	0	27
434	2	4	4	4	3	2	2	3	1	2	5	5	5	5	5	5	3	5	5	5	4	4	3	4	1	27
435	4	5	2	3	3	5	4	5	4	4	4	5	2	5	4	5	4	5	4	4	3	1	1	2	0	30
436	5	5	1	2	2	5	5	5	2	5	4	5	3	3	5	5	4	5	2	3	2	1	1	4	0	40
437	4	5	5	4	4	4	4	4	5	4	3	4	2	2	2	3	3	4	4	4	5	3	4	4	0	35
438	5	5	3	5	5	5	5	5	5	5	5	5	3	5	5	5	5	5	5	5	3	3	1	3	1	38
439	3	3	4	5	4	4	3	5	4	3	3	3	4	4	4	4	3	5	4	4	4	3	3	5	0	35
440	5	5	1	5	2	4	5	3	1	3	4	4	4	4	4	4	4	4	4	4	3	3	3	3	1	25
441	5	5	5	5	4	4	1	2	1	3	4	4	4	4	4	4	1	1	3	3	4	3	4	3	0	30
442	4	5	3	4	4	4	4	4	3	5	5	5	5	5	5	5	4	4	4	4	3	2	3	3	1	27
443	2	4	2	2	2	2	3	4	3	5	4	4	4	4	3	3	3	4	5	5	2	1	1	2	1	45
444	4	4	3	4	4	4	3	3	3	4	4	4	5	4	4	4	3	3	3	4	3	3	2	3	0	38
445	3	5	2	2	2	2	3	4	3	4	4	4	4	4	4	4	3	4	3	4	2	3	2	3	1	23
446	3	4	3	2	2	4	1	3	2	1	2	2	3	4	3	3	2	3	3	2	2	3	3	3	1	25
447	4	5	3	3	4	5	3	4	2	4	4	4	4	4	4	5	4	4	4	4	4	4	2	3	1	27
448	5	5	5	5	5	5	3	2	2	2	3	4	2	3	3	3	3	3	2	2	5	4	4	4	0	28
449	3	5	3	5	2	4	1	3	2	1	4	3	2	3	3	3	1	2	1	2	3	3	3	3	0	30
450	3	4	5	4	4	4	3	3	3	3	4	4	4	4	4	4	3	3	2	3	5	4	4	5	1	24
451	4	4	4	3	4	4	4	4	2	3	3	3	3	3	3	3	1	2	1	2	4	3	4	4	0	25
452	5	5	3	4	4	4	3	3	4	4	4	4	4	4	4	4	3	4	3	5	3	3	3	3	0	41
453	3	5	3	3	3	4	4	5	5	5	4	5	4	4	5	5	3	4	4	4	3	1	1	3	1	48
454	3	2	3	5	4	4	3	4	5	5	4	4	4	3	3	3	4	4	3	4	4	2	3	3	1	44
455	3	3	2	4	4	4	2	3	3	3	4	4	4	4	4	4	4	3	4	3	2	4	1	3	1	36
456	5	5	4	5	4	4	2	4	2	3	4	5	5	2	2	3	3	4	4	3	4	3	2	4	0	42
457	4	4	3	4	4	4	3	2	2	3	4	4	4	4	4	4	4	5	4	5	2	2	2	2	1	29
458	4	4	4	4	3	3	3	3	4	3	4	4	4	4	4	4	3	4	3	4	5	4	4	4	1	38
459	2	3	2	5	3	3	3	4	5	5	2	3	3	4	4	3	3	5	5	5	3	2	2	2	0	53
460	1	1	5	5	5	5	4	5	4	5	5	5	3	4	3	4	5	4	4	4	5	3	3	4	1	35
461	5	5	5	5	5	5	4	4	4	4	5	5	5	5	5	5	2	4	3	4	4	3	4	4	0	41
462	4	4	4	4	4	4	3	4	3	3	4	4	3	4	4	4	3	4	3	3	4	4	4	3	0	38
463	5	5	5	5	5	5	2	3	1	2	5	5	4	5	4	4	3	3	3	3	5	2	3	5	0	37
464	3	5	4	5	3	5	3	5	2	2	5	5	4	5	5	5	3	5	3	3	3	1	3	4	0	38
465	4	5	4	4	4	4	3	4	3	4	5	4	4	4	4	4	3	4	3	4	3	4	4	3	0	37
466	3	5	3	3	4	5	4	5	5	4	3	4	4	4	5	5	3	3	3	3	3	3	3	5	0	30
467	4	5	5	3	4	4	3	4	2	2	4	4	1	3	3	4	4	4	4	4	4	4	3	2	0	24
468	5	5	5	5	4	4	5	5	5	5	5	5	5	5	3	5	4	5	2	4	4	3	3	3	0	37
469	4	4	2	4	3	4	4	4	3	4	4	5	5	5	5	5	3	4	3	4	3	3	3	3	1	32
470	5	5	3	3	3	5	1	3	4	5	4	4	3	3	3	4	2	4	4	4	3	3	3	3	1	30
471	5	5	5	5	5	5	3	4	3	3	4	4	4	4	4	4	3	3	3	3	5	3	4	4	1	28
472	4	5	3	4	4	5	4	4	4	5	5	5	5	5	5	5	4	4	4	4	4	3	3	3	1	37
473	5	5	5	5	5	3	4	4	3	3	4	3	4	4	3	3	4	4	4	4	4	3	3	3	1	36
474	4	3	2	4	4	5	3	5	4	4	3	4	4	5	5	5	3	3	3	3	2	2	2	2	1	26
475	4	4	2	4	4	4	3	5	4	3	5	5	4	4	4	4	3	4	4	3	2	2	2	3	0	38
476	4	5	5	5	4	5	3	3	2	4	4	4	3	2	4	3	3	3	2	3	4	5	5	4	0	36
477	3	5	2	3	3	3	4	5	3	3	3	3	4	3	3	4	4	5	3	3	2	3	1	3	0	28
478	3	5	3	5	4	5	3	4	4	5	4	5	5	4	4	5	3	3	3	3	5	4	4	4	0	42
479	5	5	1	3	4	5	3	5	4	5	4	5	3	4	4	2	4	3	3	4	3	2	3	3	0	40
480	3	4	5	2	5	5	1	1	1	2	4	3	3	3	4	4	1	2	1	2	4	5	5	5	0	26
481	4	4	4	4	3	3	2	4	4	4	3	4	2	3	3	3	2	4	4	4	3	3	3	3	1	23
482	3	4	4	2	3	4	2	4	4	4	3	3	2	3	3	3	2	4	4	4	3	3	3	4	1	23
483	2	3	3	2	2	2	1	2	3	3	3	3	4	3	3	3	1	2	2	1	3	3	4	3	0	25
484	4	5	3	3	3	5	3	4	4	4	4	4	3	4	4	5	3	4	3	3	3	2	3	3	1	35
485	4	4	3	4	3	4	3	4	4	4	5	5	4	4	4	4	4	4	4	5	2	3	3	3	1	32
486	5	5	3	5	4	5	4	5	5	5	4	4	4	4	4	4	4	5	4	5	2	3	2	3	1	27
487	4	4	5	5	5	4	1	2	3	3	3	4	2	3	3	3	3	4	3	4	5	4	4	4	0	38
488	3	5	4	3	3	3	3	5	4	4	5	4	1	3	3	3	2	1	1	1	4	4	4	4	0	25
489	4	5	4	4	3	5	3	5	4	5	5	5	5	5	5	5	4	4	4	4	3	1	1	3	1	29
490	5	5	5	5	5	4	3	5	3	3	3	5	4	3	4	4	3	3	3	3	1	3	3	5	0	46
491	4	5	3	3	3	3	3	3	4	3	5	5	5	5	5	5	3	4	4	4	3	3	3	3	1	28
492	4	4	4	2	3	4	4	4	3	3	2	2	4	2	2	3	1	2	2	1	2	3	2	4	0	26
493	5	5	4	5	4	5	4	4	4	4	4	5	4	4	5	4	4	4	4	4	5	4	4	3	1	37
494	1	5	1	1	1	5	1	4	3	3	3	3	5	4	4	4	3	3	3	3	4	4	5	5	0	48
495	2	5	1	2	2	5	2	5	3	3	3	3	4	4	4	4	3	5	5	5	2	1	2	3	1	30
496	3	4	3	3	3	4	3	5	4	4	4	4	3	4	4	5	4	4	4	4	3	3	3	3	1	41
497	4	5	4	4	3	4	3	4	4	3	4	4	3	3	3	3	3	4	3	4	4	4	4	4	1	32
498	4	4	1	4	4	4	1	4	1	1	4	4	3	3	3	3	2	3	3	2	2	3	3	3	1	24
499	4	5	2	2	3	2	3	4	4	4	3	4	3	3	4	4	3	4	2	4	4	2	3	4	0	27
500	5	5	3	5	4	5	5	5	4	5	4	5	5	5	4	5	4	5	4	5	3	2	3	5	0	23
501	5	5	4	5	5	5	2	3	2	1	3	4	1	3	2	2	4	4	4	4	4	4	4	4	1	36
502	4	4	5	5	4	3	4	5	2	2	5	5	5	5	5	5	1	1	1	1	3	1	1	3	0	28
503	4	5	4	5	5	5	5	5	5	5	4	5	4	5	5	5	3	4	3	3	3	4	3	4	0	36
504	4	4	2	5	4	4	3	4	5	4	4	4	3	4	5	5	4	4	5	4	3	2	2	3	0	29
505	4	5	4	5	4	5	3	5	4	4	4	5	4	5	5	5	3	4	3	4	3	2	2	4	0	29
506	4	5	2	5	3	5	4	5	5	5	5	5	4	4	4	3	1	2	1	1	5	2	3	3	0	25
507	5	3	5	5	5	2	1	5	3	4	3	4	3	3	3	3	1	1	2	1	5	4	3	5	0	25
508	3	4	2	3	3	3	3	3	3	3	4	5	3	4	4	4	3	3	3	3	3	3	2	3	1	29
509	5	5	5	4	4	5	5	5	4	4	5	5	5	4	5	5	3	3	3	3	2	1	2	4	0	45
510	1	5	5	3	3	#NULL!	5	5	1	3	1	5	1	1	3	4	3	5	3	4	5	5	4	4	0	24
511	5	4	5	5	4	4	4	4	4	4	4	4	2	3	2	2	5	4	4	4	4	4	4	3	0	24
512	4	5	1	3	4	5	1	5	5	4	3	3	4	4	3	3	1	5	4	4	1	3	3	2	1	28
513	4	4	4	2	4	4	3	4	4	3	3	4	1	1	3	3	4	4	4	3	5	5	5	5	0	31
514	3	4	4	4	3	4	3	4	4	4	3	3	4	3	3	3	2	1	1	1	3	1	2	3	0	27
515	4	4	3	5	3	4	2	5	4	4	3	4	3	3	4	4	3	5	4	3	3	4	3	4	0	27
516	3	3	5	3	3	4	1	4	4	3	3	3	3	3	3	3	1	2	2	1	1	2	2	3	0	27
517	4	5	5	3	2	4	2	5	4	4	4	4	3	3	4	4	3	4	4	4	4	3	4	4	0	27
518	5	4	2	5	5	4	4	4	4	5	2	4	3	5	4	4	4	5	4	4	4	5	3	5	0	27
519	4	4	4	3	3	4	3	5	4	3	4	4	3	3	3	4	3	4	4	5	3	3	2	3	0	30
520	4	4	4	5	4	4	3	4	3	3	4	4	4	4	3	4	4	4	3	5	4	1	2	3	1	26
521	2	4	3	3	4	4	2	3	2	2	5	5	4	4	4	4	3	4	4	4	3	3	3	4	1	40
522	4	4	3	5	3	4	5	5	5	5	4	4	2	4	4	4	3	5	4	5	3	2	2	3	1	28
523	5	4	3	4	4	4	2	4	4	4	4	3	2	3	3	3	3	3	3	3	4	3	3	3	1	21
524	5	5	3	5	5	5	1	3	2	3	3	3	3	3	3	3	4	4	4	4	3	3	3	4	0	30
525	4	4	2	4	3	4	3	5	2	4	4	4	4	4	3	4	3	3	3	4	4	1	1	3	0	28
526	5	4	3	5	3	5	4	5	5	4	4	3	3	4	3	4	1	5	3	4	3	2	3	4	0	35
527	5	4	2	5	3	5	3	4	4	4	4	5	2	3	4	5	1	1	3	1	3	3	2	4	0	31
528	4	5	5	5	5	5	1	5	3	3	5	5	5	5	5	5	3	5	4	4	3	2	2	2	0	30
529	1	1	2	1	1	2	1	1	1	2	2	1	1	2	2	2	3	3	3	4	5	3	4	3	0	30
530	3	4	3	2	2	2	3	3	4	3	4	4	4	4	4	4	3	3	2	3	4	2	3	4	0	28
531	4	5	3	2	4	4	2	3	3	3	5	4	2	3	3	3	3	4	4	5	3	4	3	3	0	34
532	5	5	4	4	3	4	2	5	3	3	5	4	5	4	4	4	3	4	3	3	4	3	3	5	0	27
533	5	5	5	5	5	5	3	2	4	4	4	5	5	5	5	5	3	4	4	4	4	4	4	4	0	33
534	4	5	3	3	3	4	2	3	3	4	3	4	3	3	4	4	3	4	3	4	3	2	2	3	0	27
535	5	5	4	4	4	4	4	4	3	4	5	5	5	5	4	4	3	4	4	4	2	3	2	3	1	27
536	5	4	3	5	5	5	2	3	1	2	4	3	4	4	4	3	2	4	4	4	3	3	3	4	0	28
537	4	5	4	3	3	4	4	4	3	3	3	4	3	4	3	4	3	3	3	4	5	3	4	4	0	37
538	3	4	3	2	4	5	1	2	1	2	4	5	3	4	3	5	2	5	4	5	3	3	2	3	0	35
539	5	5	3	5	5	4	1	4	4	3	5	5	3	5	5	5	3	3	3	3	5	5	5	5	1	26
540	5	5	4	3	4	4	3	3	2	3	4	4	4	4	3	4	1	1	1	2	4	3	2	3	0	33
541	4	5	5	4	5	5	3	5	4	5	4	4	4	4	3	4	3	4	4	5	4	1	3	3	0	30
542	5	5	4	4	4	4	3	4	4	4	4	4	4	4	4	4	1	2	2	1	4	3	4	3	0	30
543	5	5	5	4	4	5	3	4	2	3	4	4	3	3	4	5	2	4	2	3	3	4	3	4	0	31
544	4	4	5	4	4	4	3	4	4	4	4	4	3	4	4	4	3	3	3	3	4	4	4	3	1	28
545	5	5	5	4	4	4	3	4	3	3	4	4	3	4	3	3	1	2	2	1	5	3	4	2	0	26
546	5	5	5	4	4	3	2	4	4	4	4	5	5	4	4	4	2	4	4	4	4	3	3	4	1	29
547	5	5	4	4	4	4	1	4	2	4	4	4	3	3	3	3	1	1	3	1	4	3	4	3	1	28
548	5	5	5	5	5	5	3	4	3	3	4	4	4	4	4	4	3	3	3	3	3	3	4	4	0	28
549	5	5	5	5	5	5	3	5	2	1	4	3	2	3	3	4	1	2	2	1	4	3	4	2	0	29
550	4	4	4	3	4	4	1	4	3	4	5	5	4	5	5	5	4	5	4	4	3	3	2	2	1	34
551	4	3	2	2	4	3	3	4	4	4	4	4	4	4	4	3	3	3	3	3	3	3	3	4	1	30
552	4	5	2	5	5	5	3	4	3	4	4	4	3	5	4	4	3	4	4	4	3	2	3	3	1	29
553	4	5	3	4	4	5	4	5	4	4	4	4	3	4	4	4	2	1	2	1	3	3	2	2	0	26
554	5	5	4	5	4	5	4	4	3	4	5	5	4	5	4	4	4	4	4	3	4	2	3	2	0	30
555	4	3	3	2	3	4	4	4	3	4	5	5	5	5	5	5	1	2	1	1	2	3	2	3	0	29
556	5	5	5	3	3	3	3	5	5	5	3	3	3	3	3	3	2	1	2	1	3	3	3	2	0	28
557	2	2	4	4	2	2	4	4	4	4	3	3	3	3	3	3	2	1	2	1	2	2	2	2	0	27
558	3	3	3	2	3	3	3	4	2	3	4	4	4	4	4	4	3	4	4	3	3	2	2	3	0	31
559	3	4	2	4	3	2	3	4	3	3	4	4	4	4	4	4	3	3	4	3	3	2	2	3	0	33
560	2	2	4	4	2	2	4	4	4	4	3	3	3	3	3	3	3	4	4	4	2	2	2	2	0	34
561	3	4	2	2	3	4	4	5	3	4	4	4	4	3	4	4	3	4	4	4	3	4	2	3	1	23
562	5	5	3	5	4	5	3	5	1	5	3	4	3	4	4	4	4	4	3	4	4	4	4	3	1	38
563	3	3	3	3	4	4	3	5	3	5	5	5	5	5	5	5	2	1	2	1	3	3	2	3	0	34
564	4	4	1	4	2	4	3	4	1	4	5	5	5	5	5	5	3	4	3	4	1	1	1	3	1	25
565	4	4	2	4	3	4	3	4	3	4	4	4	4	4	4	4	3	4	4	3	1	1	1	2	1	35
566	3	4	1	3	2	3	4	4	3	4	5	5	5	5	5	5	1	1	2	2	2	1	2	2	1	26
567	3	4	3	4	4	4	3	4	2	4	4	4	4	4	4	5	3	4	4	4	4	2	2	3	0	32
568	5	5	5	5	5	5	4	3	4	4	5	5	5	5	5	5	4	4	4	4	4	3	2	4	1	45
569	4	5	3	4	5	5	1	4	1	1	4	4	3	3	5	5	4	5	3	3	2	2	2	2	0	40
570	4	5	3	5	4	5	2	4	1	4	5	5	5	5	5	5	3	3	3	4	3	2	1	2	1	0
571	3	3	2	4	2	3	2	3	2	4	4	5	4	4	4	4	3	4	4	5	3	2	1	3	1	31
572	3	3	3	3	3	3	2	4	2	3	3	3	3	3	3	3	4	4	3	4	3	2	2	3	1	38
573	4	4	3	4	4	4	3	4	3	4	4	4	4	4	4	4	3	4	4	4	3	2	2	3	0	37
574	3	3	2	4	3	4	3	4	3	5	4	4	4	4	4	4	2	1	1	2	3	3	3	4	1	28
575	3	4	1	4	3	4	4	4	3	5	5	5	4	4	3	4	2	1	1	2	2	2	2	2	1	26
576	3	4	2	3	2	3	3	3	3	4	4	4	4	4	4	4	4	4	4	4	2	2	2	3	1	43
577	3	4	2	2	3	4	4	4	1	4	4	4	3	3	4	4	1	1	2	1	2	2	2	4	0	26
578	3	5	3	4	2	2	4	4	4	4	4	5	5	5	4	4	4	3	3	5	3	2	2	3	0	43
579	2	5	4	3	3	3	3	4	4	4	4	4	5	5	5	5	2	2	1	1	5	4	4	4	1	32
580	3	4	4	2	4	4	2	3	3	3	3	3	3	3	3	3	2	3	3	3	3	3	3	4	1	38
581	2	2	5	3	4	4	4	2	4	4	4	4	5	5	5	5	3	4	3	4	4	3	3	4	0	38
582	3	5	4	3	4	4	4	3	3	4	3	4	4	4	3	4	3	5	1	4	4	4	4	4	0	41
583	5	5	5	5	5	5	1	2	1	4	5	5	5	5	5	5	4	3	3	4	5	2	5	4	0	52
584	4	4	4	4	4	4	3	3	2	2	4	4	4	4	4	4	4	4	4	4	3	3	4	4	1	34
585	5	5	4	4	4	5	3	2	2	3	3	3	3	3	3	3	4	5	4	4	3	4	3	4	1	31
586	4	5	4	5	5	2	4	4	4	4	4	4	4	4	4	4	3	3	3	3	4	3	3	5	1	30
587	2	5	5	5	4	5	3	4	4	4	5	5	5	5	5	5	2	4	4	4	3	3	3	5	0	27
588	2	4	5	2	3	4	3	4	4	4	4	4	5	4	4	4	4	4	3	3	5	4	3	4	0	31
589	3	4	4	4	4	4	3	3	3	3	3	3	3	2	3	3	3	4	4	4	4	3	4	4	0	47
590	3	4	5	3	3	4	2	3	4	4	2	2	4	4	4	4	3	4	3	4	3	3	3	5	1	39
591	2	3	3	2	3	3	2	4	4	3	4	4	4	4	4	4	4	4	5	5	3	2	2	4	1	29
592	5	5	5	4	5	5	4	4	3	4	4	4	4	4	4	4	3	4	3	4	5	3	3	5	1	35
593	3	3	2	2	5	5	1	4	4	1	1	3	1	1	1	1	2	4	2	1	4	4	4	4	0	26
594	3	5	2	1	3	3	4	4	4	4	4	4	3	3	4	4	3	5	4	4	3	3	3	4	1	43
595	3	4	4	2	3	3	3	4	4	4	4	4	4	4	4	4	4	5	4	5	3	3	3	4	1	33
596	3	4	3	3	3	3	3	5	3	3	4	4	4	3	4	4	3	3	3	3	3	4	3	3	1	28
597	3	5	5	2	5	5	2	2	2	3	3	5	5	3	4	3	3	3	4	3	3	3	3	3	1	39
598	4	5	5	3	5	5	3	5	4	1	4	4	4	4	4	4	3	3	3	3	4	4	4	5	1	30
599	4	4	2	4	4	4	3	3	3	3	4	4	3	3	3	3	2	4	4	4	3	3	3	3	1	38
600	4	4	4	4	5	2	2	4	5	3	4	5	4	4	4	4	3	3	3	3	3	3	2	4	1	32
601	2	4	2	2	4	4	2	4	1	2	3	3	4	4	4	3	3	3	4	2	4	3	4	4	0	29
602	1	5	5	2	2	5	3	4	5	5	4	4	4	4	4	4	4	4	4	4	5	3	3	4	1	32
603	3	4	2	4	3	3	4	3	4	3	3	4	4	4	3	3	4	4	3	4	2	3	3	3	0	47
604	3	2	2	4	3	3	2	4	1	2	4	5	4	4	4	4	3	3	3	3	3	3	3	3	1	27
605	5	4	1	3	4	4	1	1	2	2	4	4	5	3	3	3	3	4	4	5	4	3	3	3	1	47
606	2	4	4	4	4	4	2	4	3	3	5	4	4	4	4	4	5	4	4	4	4	4	3	4	1	33
607	2	4	4	2	2	3	1	1	4	1	3	3	3	3	3	3	4	3	4	4	4	3	4	4	0	36
608	5	5	5	5	5	5	3	1	3	3	4	4	3	3	5	5	2	5	4	5	5	3	4	4	1	45
609	2	4	2	1	3	4	4	4	4	4	4	4	4	4	4	4	5	3	5	5	4	3	3	3	1	31
610	4	4	5	4	5	4	3	3	5	4	4	4	4	3	4	4	4	2	4	4	3	3	3	4	0	52
611	2	3	4	4	3	3	3	3	4	3	3	2	2	2	3	4	4	3	3	3	2	3	3	3	0	31
612	2	5	4	5	4	3	3	4	4	4	2	3	1	4	4	3	3	4	3	4	4	3	3	4	1	38
613	2	4	4	2	2	4	4	3	5	4	4	4	3	5	4	4	4	4	3	4	4	3	3	4	1	32
614	3	5	4	3	4	4	4	3	3	4	3	4	4	4	3	4	3	3	3	4	4	4	4	4	0	41
615	3	5	5	4	4	5	1	4	1	2	3	4	2	3	5	4	3	4	4	4	4	3	4	5	1	38
616	5	5	5	5	5	5	2	1	1	2	5	5	4	4	5	5	3	4	4	4	4	4	4	4	1	39
617	2	5	5	5	5	5	3	3	1	4	5	4	5	5	5	5	4	4	3	4	4	4	4	4	1	47
618	3	5	3	3	5	5	3	3	4	4	3	3	4	3	3	3	3	3	2	3	4	4	4	4	0	31
619	1	2	3	1	1	1	1	1	5	2	4	4	4	4	4	4	1	1	1	1	2	1	1	1	0	30
620	1	2	1	1	2	2	1	1	2	2	5	4	5	5	5	5	3	4	4	4	2	3	1	3	0	30
621	1	3	1	2	1	2	1	3	2	3	5	5	5	4	5	5	3	5	4	4	1	2	1	3	1	30
622	2	3	5	3	3	3	2	3	4	3	4	4	4	5	5	3	3	4	4	4	3	3	3	3	1	40
623	1	2	3	4	2	2	2	2	4	4	5	5	5	5	5	5	2	1	4	4	3	3	3	5	1	29
624	3	4	3	4	4	4	4	5	5	5	5	5	5	5	5	5	4	5	2	4	4	2	3	3	0	36
625	5	5	1	4	4	5	1	3	2	3	5	5	5	5	5	5	3	3	3	3	3	1	1	2	1	53
626	1	4	4	4	4	4	2	4	4	4	2	3	4	2	3	3	3	4	3	4	4	4	3	4	1	28
627	1	5	3	3	4	5	3	5	4	4	5	3	3	4	4	3	4	2	3	4	3	2	2	3	1	38
628	3	4	4	3	3	4	2	2	4	4	3	3	4	3	3	3	3	4	4	4	4	4	3	4	1	37
629	2	4	4	3	4	4	3	4	3	4	3	3	4	3	4	4	4	4	4	4	4	3	3	3	1	41
630	2	4	2	5	2	4	2	4	4	4	5	5	4	5	5	5	3	4	4	5	3	3	2	4	1	32
631	4	4	4	3	4	4	2	3	2	2	3	3	3	4	4	2	3	3	3	3	4	3	3	3	1	29
632	4	4	2	4	2	3	3	4	4	4	4	4	2	4	4	4	4	4	4	4	2	3	3	3	0	25
633	2	5	2	2	3	5	2	5	5	4	3	2	4	4	4	4	3	4	4	3	2	2	2	4	1	29
634	2	5	2	2	2	4	4	4	4	4	4	4	4	4	4	4	3	3	3	3	3	1	2	4	1	32
635	4	4	3	3	4	4	3	3	3	3	3	3	2	2	2	2	4	4	4	4	3	3	2	3	1	36
636	3	3	1	2	2	3	3	4	4	4	5	5	5	5	5	5	3	5	4	4	2	2	2	2	1	34
637	3	5	5	5	5	3	3	5	5	5	5	4	3	3	3	3	2	2	1	1	4	2	2	4	1	24
638	2	5	1	1	5	5	5	5	5	5	4	5	3	5	5	5	5	5	5	5	1	1	1	1	1	30
639	3	5	4	4	4	5	3	5	3	3	4	4	4	4	4	4	3	3	3	3	3	3	3	3	0	24
640	4	5	5	5	5	5	3	2	2	2	4	4	4	4	3	4	3	3	3	3	3	3	3	2	0	40
641	3	5	3	5	3	5	5	5	4	5	5	5	5	5	5	5	3	4	4	4	1	1	1	3	1	32
642	3	5	4	2	3	3	3	4	3	3	4	4	5	4	4	4	4	3	4	4	4	3	3	3	0	33
643	5	5	4	5	5	5	3	5	3	4	3	3	3	3	3	3	4	4	4	4	3	3	3	4	1	34
644	4	4	4	4	4	4	3	5	3	5	4	4	4	4	4	4	3	3	3	3	4	3	4	4	1	30
645	3	5	1	2	2	2	4	5	4	5	3	4	3	3	4	4	4	3	3	4	3	2	2	2	1	44
646	5	5	5	5	5	5	4	4	4	5	5	5	5	5	5	5	4	4	4	4	4	4	4	4	1	38
647	3	4	3	2	3	5	3	3	1	3	3	2	2	3	2	2	4	4	4	4	3	3	4	4	1	39
648	3	4	3	4	4	4	4	5	3	4	3	4	4	3	3	3	3	5	4	5	3	2	2	3	0	33
649	3	3	5	5	5	5	2	3	3	3	3	3	4	4	4	4	4	4	4	4	3	3	3	3	1	35
650	5	4	4	5	5	5	3	5	3	3	4	4	5	5	5	4	3	5	4	5	3	3	5	5	1	45
651	4	5	5	5	5	4	1	5	4	4	3	4	3	3	4	3	4	5	3	4	3	2	3	2	1	52
652	5	5	3	3	3	3	3	5	5	5	5	5	5	5	5	5	4	5	4	4	3	3	2	2	1	39
653	4	5	4	5	2	4	1	4	5	5	3	4	2	2	2	2	2	4	4	4	3	2	3	4	0	41
654	4	5	5	4	4	5	3	4	2	4	4	4	4	4	5	5	2	4	4	4	5	5	4	5	1	40
655	4	4	2	3	3	3	3	4	3	4	4	4	3	4	4	4	3	4	3	3	1	2	2	3	1	40
656	4	5	3	4	3	3	4	4	3	5	3	4	4	3	3	3	4	5	4	4	3	3	2	3	0	29
657	3	3	2	3	3	3	3	3	4	3	3	3	3	3	3	3	3	5	4	4	3	3	3	3	0	36
658	3	3	4	4	3	3	3	4	4	4	3	3	3	3	3	3	3	1	1	1	4	3	3	3	0	25
659	3	4	5	5	5	5	2	3	3	4	4	4	5	5	5	4	3	3	3	3	3	4	5	4	0	40
660	3	5	4	3	3	3	3	4	3	3	5	5	5	5	5	5	1	1	2	1	2	1	1	3	0	28
661	4	4	4	4	3	4	4	4	2	2	5	5	5	5	5	5	2	1	2	1	2	1	1	3	0	26
662	2	5	5	5	5	5	1	2	1	2	1	1	1	1	1	3	4	4	3	4	5	5	4	4	0	39
663	3	3	3	3	3	2	3	3	3	3	3	3	3	3	3	3	3	4	4	4	3	3	3	3	0	35
664	4	4	1	4	3	4	2	3	3	1	4	4	4	4	4	4	4	4	4	4	3	3	3	4	0	38
665	4	5	4	5	4	5	3	5	2	4	4	5	4	4	4	5	3	4	4	4	3	3	3	3	0	41
666	4	4	1	4	3	4	2	3	1	4	4	4	4	4	4	4	4	3	4	4	3	3	3	4	0	47
667	5	5	5	5	5	5	1	3	3	1	3	5	3	3	3	3	2	1	2	1	5	5	5	5	0	28
668	3	4	5	5	4	4	3	4	3	2	4	4	4	4	4	4	3	3	4	4	4	3	3	3	0	36
669	2	5	5	5	5	5	3	5	2	4	4	4	4	4	4	5	3	3	4	4	4	3	4	4	0	50
670	2	5	5	3	5	5	5	5	5	3	4	5	5	5	5	5	4	4	2	3	5	4	4	4	0	52
671	5	5	4	4	4	4	1	4	3	2	3	3	3	3	3	3	5	4	4	4	4	3	3	3	0	33
672	3	5	3	5	4	5	5	5	3	4	4	4	5	5	4	5	4	4	3	4	4	3	4	5	0	33
673	3	3	1	5	1	1	1	2	1	5	3	3	3	1	2	2	2	1	2	2	5	5	4	3	0	40
674	3	3	1	5	2	2	1	1	1	1	3	3	3	3	2	2	1	2	2	2	5	5	4	3	0	35
675	3	5	3	5	4	5	5	5	3	4	4	4	5	5	4	5	4	4	3	4	4	3	4	5	0	33
676	4	4	2	4	4	4	2	4	2	4	3	4	2	4	3	4	3	3	3	3	3	3	2	2	0	41
677	5	5	5	5	5	5	2	5	2	5	5	5	4	4	5	4	4	4	3	4	2	3	3	4	0	48
678	5	5	5	5	5	5	3	3	2	2	3	4	4	4	3	4	3	4	4	4	4	3	2	4	0	47
679	3	3	4	3	2	2	3	4	3	4	3	3	2	4	3	4	3	3	3	4	3	2	2	2	0	39
680	5	5	5	5	5	3	3	4	3	4	4	4	4	4	4	4	4	5	4	4	5	3	4	4	0	32
681	4	3	3	4	4	4	3	4	4	4	3	3	4	4	3	4	3	4	4	4	3	2	3	2	0	39
682	4	4	5	5	4	4	3	5	1	2	4	3	3	3	3	4	4	4	4	3	4	4	3	4	0	34
683	4	5	5	5	4	5	3	4	1	3	4	5	3	4	4	5	3	4	3	4	4	3	3	4	0	52
684	4	5	5	3	5	5	3	3	4	4	5	4	4	4	4	4	3	4	3	4	5	5	5	5	0	39
685	5	5	5	5	5	5	1	4	1	1	4	5	5	5	5	5	3	5	3	4	5	5	5	5	0	35
686	3	5	5	5	5	5	1	1	1	1	3	5	1	1	1	1	1	3	1	1	5	5	5	5	0	40
687	5	5	5	5	5	5	2	4	3	3	2	4	3	3	3	3	3	4	3	4	4	3	3	3	0	41
688	3	4	2	4	2	5	4	4	4	4	4	5	4	3	4	5	4	4	3	4	3	2	1	3	0	30
689	4	5	2	3	4	3	3	3	4	4	3	5	3	2	5	5	3	3	3	3	3	3	4	4	0	55
690	4	5	5	4	5	5	1	5	2	4	4	4	3	4	3	3	4	4	3	4	3	5	4	5	0	40
691	5	5	5	5	5	5	3	4	3	3	3	3	3	3	2	3	3	4	4	4	5	5	5	5	0	41
692	5	5	5	5	5	5	3	3	2	3	3	3	3	3	4	3	4	3	4	4	4	4	4	4	0	40
693	5	5	5	5	5	5	2	5	2	5	4	4	4	4	4	4	3	5	2	4	5	4	4	4	0	39
694	5	5	5	5	5	5	1	3	1	1	3	3	3	3	3	2	4	4	4	4	5	5	5	1	0	35
695	3	5	5	5	5	5	3	2	2	3	3	3	4	3	3	3	2	4	4	4	4	3	4	3	0	40
696	3	5	1	3	5	5	5	5	3	5	3	5	1	3	1	5	5	2	3	5	5	5	5	5	0	49
697	4	4	5	5	4	5	1	3	1	3	2	4	1	1	1	3	3	4	4	3	4	4	4	4	0	40
698	4	4	3	4	3	3	2	4	4	4	4	4	4	4	4	4	3	3	3	5	3	3	3	3	0	46
699	3	4	2	3	3	3	3	4	4	4	3	5	3	3	3	5	4	5	4	4	4	4	4	4	0	35
700	5	5	5	5	5	5	4	5	1	4	5	5	5	5	5	5	3	4	4	4	5	3	5	5	0	36
701	5	5	4	4	4	4	1	4	1	3	2	4	2	2	3	3	3	4	5	5	3	2	3	4	0	31
702	4	2	5	4	5	4	1	2	2	3	3	3	2	2	2	2	3	3	3	3	4	4	5	4	0	39
703	3	4	2	2	3	3	3	4	1	5	4	4	4	4	4	4	4	4	3	4	3	3	2	3	0	43
704	5	5	4	5	4	5	5	5	4	4	5	5	4	5	4	4	4	4	4	4	4	3	3	4	0	34
705	4	5	3	5	4	4	2	4	3	4	2	2	2	2	2	2	3	4	4	4	3	3	4	1	0	38
706	4	5	3	5	4	5	3	4	3	4	4	4	4	4	4	4	3	3	4	3	4	4	4	4	0	40
707	4	5	3	5	4	5	3	4	3	4	4	4	4	4	4	4	4	4	4	4	4	4	4	4	0	32
708	5	5	5	4	5	5	2	2	2	2	3	3	2	2	2	2	3	4	4	4	5	5	5	5	0	41
709	4	5	5	2	5	5	1	5	4	5	4	5	1	1	4	4	1	1	1	2	4	4	3	3	0	24
710	5	5	5	5	4	5	4	2	1	3	5	5	1	1	5	1	2	3	2	3	4	3	3	4	0	40
711	5	4	5	5	5	5	2	5	2	4	3	3	3	3	3	3	3	3	3	3	2	4	4	4	0	41
712	2	4	2	2	2	2	2	4	2	4	4	4	4	4	4	4	3	3	3	3	3	3	3	3	0	45
713	4	5	2	3	2	3	3	4	3	4	3	4	3	3	3	4	3	4	4	4	2	2	1	3	0	46
714	5	5	5	5	5	5	1	5	4	5	4	5	1	2	1	2	3	3	3	3	4	4	5	5	0	33
715	3	4	2	3	2	4	2	4	2	4	3	3	3	2	3	4	3	3	3	3	3	4	2	4	0	58
716	1	5	2	5	5	5	1	3	3	3	3	3	3	3	3	3	3	3	2	4	4	3	3	3	0	36
717	3	5	5	3	5	4	2	3	3	3	4	5	4	3	4	3	2	3	3	3	5	3	5	4	0	37
718	3	5	5	1	5	5	1	4	1	2	2	4	1	2	2	1	4	4	4	4	5	4	3	4	0	36
719	5	5	5	4	4	4	4	3	2	3	4	4	3	3	4	2	4	4	3	4	4	3	3	3	0	55
720	1	3	5	4	3	5	1	1	1	1	4	3	4	4	4	4	3	4	3	4	5	5	5	5	0	43
721	3	5	3	5	4	5	3	3	4	3	3	4	4	4	4	3	3	4	3	4	3	2	3	2	0	40
722	4	5	4	2	2	4	3	2	2	4	3	4	4	2	4	4	3	4	4	4	3	2	3	2	0	0
723	2	5	3	5	3	5	2	3	2	2	4	4	4	4	4	4	4	3	4	4	3	3	3	4	0	38
724	5	5	3	5	4	4	4	4	3	3	3	3	3	3	3	3	4	4	4	4	3	3	3	3	0	32
725	5	5	1	5	2	5	5	5	2	4	5	5	5	5	5	5	5	5	5	4	2	3	1	4	0	53
726	4	5	4	4	4	3	2	2	2	2	4	4	4	4	4	4	3	4	4	4	4	4	4	4	0	36
727	5	5	2	4	4	5	3	5	4	5	4	5	5	5	4	4	4	5	3	4	4	3	4	4	0	51
728	1	1	1	1	1	1	1	4	1	2	1	4	1	1	1	2	3	4	4	4	5	4	5	5	0	38
729	4	5	5	3	5	5	2	5	2	4	5	3	5	5	5	3	3	3	4	4	4	3	4	4	0	45
730	4	4	4	4	3	4	3	4	4	4	5	5	4	4	4	4	3	4	4	4	3	2	2	4	0	30
731	4	5	5	4	5	5	1	3	1	2	5	5	5	5	5	5	3	4	4	4	5	4	4	4	0	40
732	5	5	1	5	5	5	1	5	1	4	5	5	1	1	1	1	3	4	4	3	5	5	4	5	0	50
733	5	5	5	5	5	5	5	5	1	5	5	5	5	5	5	5	1	3	1	1	3	1	3	4	0	30
734	1	5	5	3	5	5	1	3	1	1	1	1	1	1	1	1	4	3	3	4	5	5	5	5	0	38
735	4	4	3	5	3	5	4	4	4	4	4	4	4	3	4	4	3	4	4	4	5	4	3	4	0	39
736	5	5	5	5	5	5	1	4	4	4	1	4	1	1	3	1	3	4	4	4	5	5	5	5	0	41
737	1	5	5	5	5	5	1	4	1	4	3	3	2	2	2	2	3	4	4	4	5	5	5	5	0	40
738	5	5	4	4	3	3	5	5	3	5	5	5	3	3	4	4	3	4	3	4	1	1	3	3	0	40
739	5	5	4	4	3	5	2	2	2	2	4	5	4	4	4	4	3	3	3	3	4	4	4	4	0	40
740	5	5	5	4	4	4	3	5	3	4	3	3	2	2	4	2	2	5	3	4	3	3	3	3	0	32
741	4	5	5	5	5	5	3	5	3	4	4	5	2	3	4	2	3	5	2	4	4	3	3	3	0	30
742	5	5	5	5	5	5	1	2	1	2	1	5	1	1	1	3	1	5	4	4	5	5	5	4	0	36
743	5	5	5	1	5	5	1	4	3	3	3	3	4	1	1	1	3	3	3	3	5	5	5	5	0	45
744	3	3	4	5	4	4	3	4	3	4	4	4	3	2	4	4	3	4	3	4	4	4	4	4	0	41
745	4	4	5	4	3	4	1	4	2	2	3	3	4	4	2	2	3	4	4	4	2	3	3	3	0	41
